# Supplementary material for: Serological survey on Hepatitis E virus in Namibian dogs, cats, horses, and donkeys
Source: Front Vet Sci. 2024 Jul 18;11:1422001. doi: 10.3389/fvets.2024.1422001 (PMC11292797; doi:10.3389/fvets.2024.1422001)
Supplement: Supplementary Table S1 — Reporting the metadata and clinical features of the subjects included in the study. [file Table_1.xlsx]

## Sheet: Canines
Sample	cELISA result	Region	Sex	Breed	Age	Neurological signs	Respiratory signs	Enteric signs	Pyrexia (>39.2°C)	Weight loss	Abdominal enlargement	Lymphadenopathy
C1	2	1	2	2	2	2	2	2	2	2	1	2
C2	2	1	2	1	1	2	2	1	2	1	2	2
C3	2	1	2	2	1	2	2	2	2	2	2	2
C4	2	1	2	2	1	2	2	1	2	2	2	1
C5	2	1	1	1	1	2	2	2	2	2	2	1
C6	2	1	2	2	2	2	2	2	2	1	2	1
C7	1	1	1	1	2	2	2	2	2	2	2	1
C8	2	1	1	2	2	2	2	2	1	1	2	2
C9	2	1	1	2	2	2	1	2	2	1	2	2
C10	2	1	2	1	2	2	1	2	1	1	2	1
C11	2	1	2	1	2	1	2	2	2	2	2	2
C12	2	1	1	2	1	2	1	2	1	1	2	1
C13	2	1	2	1	2	2	2	2	2	1	1	2
C14	2	1	2	1	2	2	1	2	2	1	2	1
C15	2	1	1	1	2	2	2	1	2	2	2	1
C16	2	1	1	1	1	2	2	2	2	2	2	2
C17	2	1	2	2	2	2	2	2	2	2	2	1
C18	2	1	1	2	2	2	2	2	1	2	2	1
C19	2	1	2	1	2	2	1	2	2	2	2	2
C20	2	1	1	2	2	1	2	1	2	1	2	1
C21	2	1	1	2	1	2	2	1	2	1	2	2
C22	2	1	2	1	2	2	2	2	2	2	2	2
C23	2	1	1	2	1	2	2	2	1	2	2	2
C24	2	1	2	2	1	2	2	2	2	2	2	1
C25	2	1	2	2	1	2	2	2	2	2	2	1
C26	2	1	2	2	2	2	2	2	1	2	2	1
C27	2	1	2	1	2	2	2	2	2	2	2	1
C28	2	1	2	1	2	2	2	2	1	2	1	2
C29	2	1	1	2	1	2	1	1	2	2	2	2
C30	2	1	2	2	1	2	2	2	2	1	2	1
C31	2	1	2	2	2	2	2	2	2	2	2	2
C32	2	1	2	2	1	2	2	2	2	2	2	1
C33	2	1	1	2	2	2	2	2	2	2	2	2
C34	2	1	2	2	1	2	2	2	2	2	1	2
C35	2	1	2	2	2	2	2	2	2	2	2	2
C36	2	1	2	2	2	2	2	2	2	2	2	1
C37	2	1	1	2	1	2	2	2	2	2	2	2
C38	2	1	2	2	2	2	2	2	2	1	2	2
C39	2	1	2	2	2	2	2	2	1	1	2	2
C40	2	1	2	2	2	2	2	2	2	1	2	2
C41	1	1	1	2	2	2	2	2	2	2	2	2
C42	2	1	1	2	1	2	2	2	1	2	1	2
C43	2	1	1	2	1	2	2	1	2	1	1	2
C44	2	1	1	2	2	2	2	2	2	2	1	2
C45	1	1	2	2	1	2	1	1	2	2	1	2
C46	2	1	1	2	2	2	1	2	1	1	1	2
C47	2	1	2	2	2	2	2	2	2	1	1	2
C48	2	1	1	2	2	2	2	2	2	2	1	2
C49	2	1	1	2	1	2	2	2	2	2	1	2
C50	2	1	2	2	2	2	2	2	1	2	1	2
C51	2	2	2	2	1	2	2	2	2	2	2	1
C52	2	2	1	2	1	2	2	2	1	2	2	1
C53	2	2	1	2	1	2	2	2	1	1	2	1
C54	2	2	1	2	1	2	2	2	2	2	2	1
C55	2	2	1	2	2	2	2	2	2	2	2	1
C56	2	2	2	2	2	2	2	2	1	2	2	1
C57	2	2	1	2	1	2	2	2	2	1	2	1
C58	1	2	2	2	1	2	2	2	2	2	2	1
C59	2	2	1	2	1	2	2	2	1	2	2	1
C60	2	2	2	2	1	2	2	2	1	1	2	1
C61	2	2	2	2	1	2	2	2	2	2	2	1
C62	2	2	2	2	2	2	2	2	2	1	2	2
C63	2	2	1	2	1	2	2	2	2	2	2	1
C64	2	2	1	2	2	2	2	2	1	2	2	2
C65	2	2	1	2	2	2	2	2	1	2	1	1
C66	1	2	1	2	1	2	2	2	2	2	1	1
C67	2	2	1	2	2	2	2	2	1	1	2	1
C68	2	2	2	2	2	2	2	2	1	2	2	1
C69	2	2	1	2	2	2	2	2	1	2	2	1
C70	2	2	2	2	2	2	2	2	2	1	2	1
C71	2	2	2	2	1	2	2	2	1	2	2	1
C72	2	2	2	2	2	2	2	2	2	2	2	1
C73	1	2	2	2	2	2	2	2	2	2	2	1
C74	2	2	1	2	2	2	2	2	1	2	2	2
C75	2	2	1	2	1	2	2	2	2	2	2	1
C76	2	2	1	2	2	2	2	2	2	2	2	1
C77	2	2	1	2	2	1	2	2	2	2	2	2
C78	2	2	2	2	2	2	2	2	2	2	2	1
C79	2	2	1	1	2	2	2	2	1	1	2	1
C80	2	2	1	1	2	2	2	2	1	1	2	2
C81	2	2	1	2	2	2	2	2	1	2	1	2
C82	2	2	2	2	2	2	2	2	2	2	1	2
C83	2	2	2	2	2	2	2	2	2	2	2	2
C84	2	2	2	2	2	2	2	2	2	1	2	2
C85	2	2	2	2	2	2	2	2	2	2	2	1
C86	2	2	1	2	2	2	2	1	2	1	1	2
C87	2	2	2	2	2	2	2	2	2	2	2	1
C88	2	2	2	2	1	2	2	2	1	2	2	1
C89	2	2	2	2	2	2	2	2	2	2	2	2
C90	2	2	1	2	1	2	2	2	2	1	2	2
C91	2	2	1	2	2	2	2	2	2	2	1	1
C92	2	2	1	2	2	2	1	2	2	1	2	2
C93	2	2	2	1	1	2	1	2	2	2	2	1
C94	2	2	2	2	2	2	2	2	2	1	1	2
C95	2	2	2	2	2	2	2	2	2	2	2	2
C96	2	2	1	2	2	2	2	2	2	1	2	2
C97	2	2	1	2	2	2	2	2	2	2	1	1
C98	2	3	2	2	2	2	2	1	2	2	1	2
C99	2	3	1	2	1	2	2	2	1	2	1	2
C100	2	3	2	2	2	2	2	1	2	1	1	2
C101	2	3	2	2	2	2	2	2	2	2	2	2
C102	2	3	1	2	2	2	2	2	2	2	1	1
C103	2	3	2	2	1	2	2	1	2	1	2	1
C104	2	3	2	2	2	2	1	2	2	2	2	1
C105	2	3	2	2	2	2	2	2	2	2	2	1
C106	2	3	1	2	1	2	2	2	1	2	2	1
C107	2	3	2	2	2	2	2	2	2	1	1	2
C108	2	3	1	2	2	2	1	2	2	2	1	2
C109	2	3	2	2	1	2	2	2	2	2	1	1
C110	2	3	1	2	2	2	2	2	2	2	1	2
C111	2	3	1	2	1	2	2	2	2	2	2	1
C112	2	3	2	2	2	2	2	2	2	2	1	2
C113	2	3	1	2	1	2	2	2	2	2	2	1
C114	2	3	2	2	2	2	2	2	2	2	2	2
C115	2	3	1	2	1	2	2	2	2	2	2	2
C116	2	3	2	2	2	2	2	2	2	2	2	1
C117	2	3	2	2	2	2	2	2	2	2	2	2
C118	2	3	1	2	2	2	2	2	1	2	2	1
C119	2	3	1	2	2	2	2	2	2	1	2	2
C120	2	3	1	2	2	2	2	2	2	2	1	2
C121	2	3	2	2	2	2	2	2	2	1	2	2
C122	2	3	2	2	2	2	1	2	2	2	2	2
C123	2	3	1	2	2	2	2	2	2	2	2	2
C124	2	3	2	2	2	2	2	2	2	2	2	1
C125	2	3	2	2	2	2	2	2	2	2	1	2
C126	2	3	2	2	1	2	2	2	2	2	2	1
C127	2	3	1	2	2	2	2	2	2	2	1	2
C128	2	3	2	2	2	2	2	2	2	2	1	2
C129	2	3	2	2	2	2	2	2	1	1	2	1
C130	2	3	2	2	1	2	2	1	2	2	1	1
C131	2	3	1	2	2	2	2	2	2	2	2	2
C132	2	3	2	2	2	2	2	2	2	2	1	2
C133	2	3	2	2	2	2	2	2	2	2	2	2
C134	2	3	1	2	2	2	2	2	2	1	1	2
C135	2	3	2	2	2	2	1	2	2	1	2	1
C136	2	3	1	2	2	2	2	2	1	2	1	2
C137	2	3	1	2	1	2	2	2	2	2	2	1
C138	2	3	1	2	2	2	2	2	2	2	1	1
C139	2	3	1	2	1	2	2	2	2	2	2	2
C140	2	3	1	2	1	2	2	2	2	2	1	2
C141	2	3	1	2	2	2	2	2	2	2	1	2
C142	2	3	2	2	1	2	1	1	2	1	1	1
C143	2	3	1	2	1	2	1	2	2	1	1	2
C144	2	3	1	2	2	2	2	2	2	2	1	2
C145	2	4	1	2	2	2	1	2	2	2	2	2
C146	2	4	1	2	2	2	1	2	1	1	2	2
C147	2	4	2	2	1	2	2	1	2	1	2	2
C148	2	4	1	2	2	2	1	2	2	2	2	2
C149	2	4	2	2	2	2	1	2	1	1	2	2
C150	2	4	1	2	1	2	1	2	1	1	2	2
C151	2	4	2	2	2	2	1	2	2	2	2	2
C152	1	4	1	2	1	2	2	2	2	2	1	2
C153	2	4	1	2	2	2	2	2	1	2	1	2
C154	2	4	2	2	2	2	2	2	2	1	1	2
C155	2	4	2	2	2	2	2	2	2	1	2	2
C156	2	4	2	2	1	2	2	2	1	2	1	2
C157	2	4	1	2	2	2	2	2	2	2	1	2
C158	2	4	1	2	2	2	1	2	2	2	1	2
C159	2	4	1	2	2	2	1	2	2	1	1	2
C160	2	4	1	2	2	2	1	2	2	1	1	2
C161	2	4	2	2	2	2	1	2	2	1	1	2
C162	2	4	1	2	2	2	1	2	2	1	2	2
C163	2	4	1	2	2	2	1	2	2	1	1	2
C164	2	4	2	2	2	1	1	2	2	2	1	2
C165	2	4	1	2	1	2	1	2	2	1	1	2
C166	2	4	1	2	1	2	1	2	2	1	1	2
C167	2	4	1	2	1	2	1	2	2	1	1	2
C168	2	4	1	2	2	2	1	2	2	1	1	2
C169	2	4	2	2	2	2	1	2	2	2	1	2
C170	2	4	2	2	2	2	1	2	2	1	1	2
C171	2	4	1	2	2	2	1	2	2	2	1	2
C172	2	4	2	2	2	2	2	2	2	2	2	2
C173	2	4	1	2	2	2	1	2	1	1	1	2
C174	2	4	1	2	2	2	1	2	1	2	2	2
C175	2	4	1	2	2	2	2	2	2	1	2	2
C176	2	4	1	2	1	2	1	2	2	1	2	2
C177	2	4	1	2	1	2	2	2	2	2	2	1
C178	2	4	1	2	2	2	2	2	1	1	1	2
C179	2	4	2	2	2	2	2	2	1	1	1	2
C180	2	4	1	1	2	2	2	2	1	2	2	1
C181	2	4	2	1	2	2	2	2	1	2	2	1
C182	2	4	1	2	2	2	2	2	2	2	1	2
C183	2	4	2	2	1	2	2	2	2	2	2	2
C184	2	4	1	2	2	2	1	2	2	1	1	2
C185	2	4	1	2	2	2	1	2	2	2	1	2
C186	2	4	2	2	2	2	2	2	2	2	2	2
C187	2	4	2	2	2	2	2	2	2	2	2	1
C188	2	4	1	2	2	2	2	2	2	1	1	2
C189	2	4	1	2	2	2	1	2	1	2	1	2
C190	1	4	2	2	1	2	1	2	2	1	1	2
C191	2	4	2	2	2	2	1	2	1	1	1	2
C192	2	5	2	1	2	2	2	2	2	2	2	1
C193	1	5	2	1	2	2	2	2	2	2	2	1
C194	1	5	1	2	2	2	2	2	1	2	2	2
C195	1	5	2	1	2	2	2	2	2	2	2	1
C196	1	5	2	2	2	2	2	2	2	2	2	1
C197	2	5	2	2	2	2	1	2	2	2	1	2
C198	2	5	2	2	2	2	2	2	2	2	1	2
C199	2	5	1	2	2	2	2	2	1	2	2	2
C200	2	5	2	1	2	2	2	2	2	2	1	2
C201	2	5	1	2	1	2	2	2	2	2	2	2
C202	2	5	1	2	1	2	2	2	2	2	2	2
C203	2	5	2	2	1	2	2	2	2	2	2	1
C204	2	5	2	2	2	2	2	2	2	2	2	2
C205	2	5	2	2	2	2	2	2	2	2	1	2
C206	2	5	2	2	2	2	2	2	2	2	1	2
C207	2	5	2	2	2	2	1	2	2	2	1	2
C208	2	5	2	2	2	2	1	2	2	2	2	2
C209	2	5	2	2	2	2	1	2	2	2	2	2
C210	2	5	1	2	2	2	2	2	2	2	1	2
C211	1	5	2	2	2	2	2	2	2	2	1	2
C212	2	5	1	2	2	2	2	2	1	2	2	2
C213	2	5	1	2	2	2	2	2	1	1	2	2
C214	2	5	1	1	2	2	2	2	1	2	2	1
C215	2	5	2	2	2	2	2	2	2	2	1	2
C216	2	5	2	1	2	2	2	2	2	2	1	2
C217	1	5	2	2	2	2	2	2	2	2	2	2
C218	2	5	1	2	2	2	1	2	2	2	1	2
C219	2	5	2	2	2	2	2	2	2	2	2	2
C220	2	5	1	2	2	2	2	2	2	2	1	2
C221	2	5	2	1	2	2	2	2	2	2	1	2
C222	2	5	1	2	2	2	2	2	2	2	1	2
C223	2	5	2	2	2	2	2	2	2	2	1	2
C224	2	5	1	2	2	2	1	2	2	1	2	2
C225	2	5	1	2	2	2	2	2	1	2	2	1
C226	2	5	2	2	2	2	2	2	2	2	2	2
C227	2	5	1	2	2	2	2	2	1	2	1	2
C228	2	5	1	2	2	2	2	2	2	1	2	2
C229	1	5	1	2	2	2	2	2	2	2	2	1
C230	2	5	1	2	2	2	2	2	2	1	2	2
C231	2	5	1	2	2	2	2	2	2	1	2	2
C232	2	5	1	2	2	2	2	2	1	2	2	2
C233	2	5	1	2	1	2	2	2	1	2	2	2
C234	2	5	1	2	2	2	2	2	2	2	2	2
C235	2	5	1	2	2	2	2	2	1	1	1	2
C236	1	5	1	2	1	2	2	2	2	2	2	1
C237	2	5	1	2	1	2	2	2	2	2	2	2
C238	2	5	1	2	2	2	2	2	2	2	2	2
C239	2	6	2	2	2	2	2	2	1	2	1	2
C240	2	6	1	2	2	2	2	2	2	2	1	2
C241	1	6	2	2	2	2	2	2	2	1	1	2
C242	2	6	2	2	2	2	2	2	2	2	1	2
C243	2	6	1	2	2	2	2	2	2	1	1	2
C244	2	6	1	2	1	2	2	2	2	2	2	2
C245	2	6	2	2	1	2	2	2	2	2	2	2
C246	2	6	2	2	2	2	1	2	2	1	2	2
C247	1	6	2	2	2	2	2	2	2	2	1	2
C248	2	6	1	2	1	2	2	2	2	2	2	2
C249	2	6	1	2	1	2	2	2	2	1	2	2
C250	1	6	1	2	2	2	2	2	2	2	1	2
C251	2	6	1	2	1	2	2	2	2	2	1	2
C252	2	6	1	2	2	2	2	2	2	1	2	2
C253	1	6	1	2	2	2	1	2	1	1	2	2
C254	1	6	2	2	2	2	2	2	1	2	2	1
C255	2	6	2	2	2	2	2	2	2	2	2	2
C256	2	6	2	2	2	2	2	2	1	1	1	2
C257	2	6	1	2	2	2	2	2	2	1	1	2
C258	2	6	1	2	2	2	2	2	1	1	1	2
C259	1	6	2	2	2	2	2	2	2	1	2	2
C260	2	6	1	2	2	2	1	2	2	2	1	2
C261	1	6	1	2	2	2	1	2	2	2	2	2
C262	2	6	2	2	2	2	2	2	2	1	1	2
C263	2	6	1	2	2	2	2	2	2	2	1	2
C264	2	6	2	2	1	2	1	2	2	2	2	2
C265	2	6	1	2	1	2	2	2	2	2	2	2
C266	2	6	1	2	1	2	2	2	2	2	2	2
C267	2	6	1	2	2	2	2	2	2	2	1	2
C268	2	6	2	2	2	2	1	2	2	1	1	2
C269	2	6	1	2	1	2	2	2	2	2	2	1
C270	2	6	1	2	1	2	2	2	2	2	2	2
C271	2	6	2	2	1	2	2	2	2	2	1	2
C272	2	6	1	2	1	2	2	2	2	1	2	1
C273	1	6	1	2	2	2	2	2	2	1	2	2
C274	1	6	2	2	2	2	2	2	1	2	1	2
C275	2	6	1	2	2	2	2	2	1	1	2	2
C276	1	6	1	2	1	2	2	2	2	2	2	2
C277	1	6	1	2	2	2	2	2	1	2	2	2
C278	2	6	1	2	2	2	2	2	1	2	1	2
C279	1	6	2	2	2	2	1	2	2	2	1	2
C280	1	6	2	2	1	2	1	2	2	2	1	2
C281	2	6	1	2	2	2	2	2	2	2	1	2
C282	2	6	1	2	2	2	2	2	2	2	2	2
C283	1	6	2	2	2	2	2	2	2	2	2	2
C284	2	6	1	2	2	2	1	2	1	2	1	2
C285	2	6	1	2	2	2	1	2	1	1	2	2
C286	2	7	1	2	2	2	1	2	2	1	1	2
C287	2	7	2	2	2	2	2	2	2	2	2	2
C288	2	7	1	2	2	2	2	2	2	2	1	2
C289	2	7	1	2	2	2	1	2	1	2	1	2
C290	2	7	1	2	2	2	2	2	1	2	1	2
C291	2	7	2	2	2	2	2	2	2	2	2	2
C292	2	7	1	2	2	2	1	2	2	2	2	2
C293	2	7	1	2	2	2	2	2	2	2	2	2
C294	2	7	2	2	2	2	2	2	2	1	2	2
C295	1	7	1	2	2	2	1	2	2	2	1	2
C296	2	7	1	2	2	2	2	2	2	2	1	2
C297	2	7	1	2	2	2	2	2	2	2	1	2
C298	2	7	1	2	2	2	2	2	2	1	1	2
C299	2	7	1	2	2	2	2	2	2	2	1	2
C300	2	7	2	2	2	2	2	2	2	2	2	2
C301	2	7	2	2	2	2	1	2	2	1	1	2
C302	2	7	1	2	2	2	1	2	1	1	2	1
C303	2	7	2	2	2	2	2	2	2	2	1	2
C304	2	7	1	2	2	2	2	2	2	2	1	2
C305	2	7	2	2	2	2	2	2	2	2	2	2
C306	2	7	2	2	2	2	2	2	1	2	2	2
C307	2	7	2	2	1	2	2	2	2	2	2	2
C308	2	7	1	2	2	2	2	2	2	2	1	2
C309	2	7	1	2	2	2	2	2	2	1	2	2
C310	2	7	2	2	1	2	2	1	2	2	2	1
C311	2	7	1	2	2	2	2	2	2	2	1	2
C312	2	7	1	2	2	2	2	2	2	2	2	2
C313	2	7	1	2	1	2	1	1	2	1	1	1
C314	2	7	2	2	2	2	2	2	2	2	1	2
C315	2	7	1	2	2	2	2	2	2	2	1	2
C316	2	7	2	2	1	2	2	2	2	2	2	2
C317	2	7	1	2	1	2	2	2	2	2	2	2
C318	1	7	2	2	2	2	2	1	2	1	2	1
C319	2	7	1	2	2	2	2	2	2	2	2	1
C320	2	7	2	2	1	2	2	2	2	2	2	1
C321	2	7	1	2	2	2	2	2	2	2	1	2
C322	2	7	2	2	1	2	1	2	2	2	2	1
C323	2	7	2	2	1	2	2	2	2	2	2	1
C324	2	7	1	2	1	2	2	2	2	2	2	1
C325	1	7	1	2	2	2	2	2	2	2	1	2
C326	2	7	2	2	2	2	1	2	1	2	2	1
C327	2	7	1	2	2	2	2	2	2	2	1	2
C328	2	7	1	2	2	2	2	2	2	2	1	1
C329	2	7	1	1	2	2	2	2	2	2	2	1
C330	2	7	1	2	2	2	2	2	2	2	1	1
C331	2	7	1	2	1	2	2	2	2	2	1	1
C332	2	7	1	2	2	2	2	2	2	1	1	2
C333	2	8	2	2	2	2	2	2	1	2	2	1
C334	2	8	2	2	1	2	2	2	1	2	2	2
C335	2	8	2	2	1	2	2	2	2	2	2	2
C336	2	8	2	1	2	2	2	2	2	2	1	2
C337	1	8	2	2	2	2	2	1	2	2	2	2
C338	2	8	2	2	2	2	2	2	1	2	2	1
C339	2	8	2	2	2	2	2	2	2	2	2	1
C340	2	8	1	2	2	2	2	2	2	2	2	2
C341	2	8	1	1	2	2	2	2	1	2	2	1
C342	2	8	2	1	2	2	2	2	2	2	2	1
C343	1	8	2	2	2	2	2	2	2	1	2	2
C344	2	8	2	2	1	2	2	2	2	2	2	1
C345	2	8	2	2	2	2	2	2	2	2	1	2
C346	2	8	2	2	2	2	2	2	2	2	2	2
C347	2	8	2	2	1	2	2	2	2	2	2	2
C348	2	8	2	2	2	2	2	2	2	2	2	2
C349	2	8	1	2	2	2	2	2	2	2	2	2
C350	2	8	1	2	2	2	2	2	2	2	1	2
C351	2	8	1	1	2	2	2	2	2	2	1	2
C352	2	8	1	2	2	2	2	2	2	2	2	2
C353	2	8	1	2	2	2	2	2	1	2	2	2
C354	2	8	1	2	2	2	1	2	2	2	2	2
C355	1	8	1	2	1	2	2	2	1	1	1	2
C356	2	8	1	2	2	2	2	2	2	2	1	2
C357	2	8	2	2	2	2	2	2	2	2	2	1
C358	2	8	2	2	2	2	2	2	2	2	2	1
C359	2	8	1	2	2	2	2	2	2	2	2	1
C360	2	8	1	2	2	2	2	2	2	2	2	1
C361	2	8	1	2	2	2	2	2	2	2	2	1
C362	2	8	1	2	2	2	2	2	2	2	2	1
C363	2	8	2	2	2	2	2	2	2	2	2	1
C364	2	8	1	1	2	2	2	2	2	2	2	1
C365	1	8	2	2	1	2	2	2	2	2	2	1
C366	2	8	2	1	2	2	2	2	2	2	2	1
C367	2	8	1	2	1	2	2	2	2	2	2	1
C368	2	8	2	2	2	2	2	2	2	2	2	1
C369	2	8	1	1	1	2	2	2	2	2	2	1
C370	1	8	1	2	2	2	2	2	2	2	2	1
C371	1	8	2	2	2	2	2	2	2	2	2	1
C372	2	8	2	2	2	2	2	2	2	2	2	1
C373	2	8	1	1	2	2	2	2	2	1	2	1
C374	2	8	2	1	2	2	2	2	2	2	2	1

## Sheet: Felines
Sample	cELISA result	Region	Sex	Breed	Age	Neurological signs	Respiratory signs	Enteric signs	Pyrexia (>39.2°C)	Weight loss	Abdominal enlargement	Lymphadenopathy
F1	2	1	1	2	1	2	2	2	2	2	2	2
F2	2	1	2	2	1	2	2	2	2	2	2	2
F3	2	1	2	2	1	2	2	2	2	2	2	2
F4	2	1	1	2	2	2	2	2	2	2	2	2
F5	2	1	1	2	2	2	2	2	2	2	2	1
F6	2	1	1	2	2	2	2	2	2	2	2	2
F7	2	1	2	2	1	2	2	1	2	2	2	2
F8	2	1	2	2	1	2	2	2	2	2	2	2
F9	2	1	2	2	2	2	2	2	2	2	2	2
F10	2	1	1	2	1	2	2	2	2	2	2	2
F11	2	1	1	2	2	2	2	2	2	2	2	2
F12	2	1	1	2	1	2	2	2	2	2	2	1
F13	2	1	1	2	1	2	2	2	2	2	2	2
F14	2	1	2	2	1	2	2	2	2	2	2	2
F15	2	1	1	2	1	2	2	2	2	2	2	2
F16	2	1	2	2	2	2	2	2	2	2	2	2
F17	2	1	1	2	1	2	2	2	2	2	2	2
F18	2	1	2	2	2	2	2	2	2	2	2	2
F19	2	1	2	2	2	2	2	2	2	2	2	2
F20	2	1	2	2	1	2	2	2	2	2	2	2
F21	2	1	2	2	2	2	1	1	2	2	2	2
F22	2	1	2	2	1	2	2	2	2	2	2	2
F23	2	1	2	2	2	2	2	2	2	2	2	2
F24	2	1	1	2	1	2	2	2	2	2	2	2
F25	2	1	1	2	2	2	2	2	2	2	2	2
F26	2	1	1	2	2	2	2	2	2	2	2	2
F27	2	1	2	2	2	2	2	2	2	2	2	2
F28	2	1	2	2	2	2	2	2	1	2	2	2
F29	2	1	1	2	2	2	2	2	2	2	2	2
F30	2	1	1	2	2	2	2	2	2	2	2	2
F31	2	1	1	2	2	2	2	2	2	2	2	1
F32	2	1	2	2	2	2	2	2	2	2	2	1
F33	2	1	1	2	1	2	2	2	2	2	2	2
F34	2	1	2	2	2	2	2	2	2	2	2	2
F35	2	1	1	2	2	2	2	2	2	2	2	2
F36	2	1	1	2	2	2	1	2	2	2	2	2
F37	2	1	1	2	2	2	2	2	2	2	2	2
F38	2	1	1	2	2	2	2	2	2	2	2	1
F39	2	1	2	2	2	2	2	2	2	2	2	2
F40	2	1	1	2	1	2	2	2	2	2	2	1
F41	2	1	2	2	1	2	2	2	2	2	1	2
F42	2	1	2	2	2	2	2	1	2	2	2	2
F43	2	1	1	2	2	2	2	2	2	2	2	2
F44	2	1	1	2	1	2	2	2	2	2	2	2
F45	2	1	1	2	2	2	2	2	2	2	2	2
F46	2	1	2	2	1	2	1	2	2	2	2	1
F47	2	1	2	2	2	2	1	2	2	2	2	2
F48	2	1	1	2	2	2	1	2	2	2	2	1
F49	2	1	2	2	2	2	2	2	2	2	1	1
F50	2	1	2	2	1	2	2	2	2	2	2	2
F51	2	1	2	2	2	2	1	2	2	2	2	2
F52	2	2	2	2	2	2	2	2	2	2	2	2
F53	2	2	1	2	2	2	2	2	2	2	2	1
F54	2	2	1	2	1	2	2	2	2	2	2	1
F55	2	2	2	2	2	2	1	1	2	2	2	2
F56	2	2	2	2	1	2	2	2	1	2	2	2
F57	2	2	1	2	1	2	2	2	2	2	2	2
F58	2	2	2	2	2	2	2	2	2	2	2	2
F59	2	2	2	2	1	2	2	2	2	2	2	2
F60	2	2	2	2	2	2	2	2	2	2	2	2
F61	2	2	2	2	1	2	2	2	2	2	2	2
F62	2	2	2	2	2	2	2	2	1	2	2	2
F63	2	2	1	2	1	2	2	2	2	2	2	2
F64	2	2	2	2	1	2	2	2	2	2	2	2
F65	2	2	2	2	2	2	2	2	2	2	2	2
F66	2	2	2	2	1	2	2	2	2	2	2	2
F67	2	2	2	2	2	2	2	2	2	2	2	2
F68	2	2	2	2	2	2	1	2	2	2	2	1
F69	2	2	1	2	2	2	1	2	2	2	2	1
F70	2	2	2	2	2	2	2	2	2	2	2	2
F71	2	2	2	2	2	2	2	2	2	2	2	2
F72	2	2	2	2	2	2	2	2	2	2	2	1
F73	2	2	1	2	2	2	1	2	2	2	2	2
F74	2	2	1	2	2	2	1	2	2	2	2	2
F75	2	2	2	2	1	2	1	2	2	2	2	2
F76	1	2	2	2	2	2	2	2	1	2	2	2
F77	2	2	1	2	1	2	2	2	2	2	2	2
F78	2	2	1	2	1	2	2	2	2	2	2	1
F79	2	2	2	2	1	2	2	2	2	2	2	2
F80	2	2	2	2	1	2	2	2	2	2	2	2
F81	2	2	1	2	2	2	1	2	2	2	2	2
F82	2	2	1	2	2	2	2	2	2	2	2	2
F83	2	2	2	2	2	2	2	2	2	2	2	2
F84	2	2	1	2	2	2	2	2	2	2	2	2
F85	2	2	1	2	2	2	2	2	2	1	1	1
F86	2	2	1	2	1	2	2	2	2	2	2	2
F87	2	2	2	2	1	2	2	2	2	2	2	1
F88	2	2	2	2	2	2	1	2	2	2	2	2
F89	2	2	1	2	1	2	2	2	2	2	2	2
F90	2	2	2	2	1	2	2	2	2	2	2	2
F91	2	2	2	2	1	2	2	2	2	2	2	2
F92	2	2	2	2	1	2	2	2	2	2	2	2
F93	2	3	1	2	1	2	2	2	2	2	2	2
F94	2	3	2	2	2	2	2	2	2	2	2	2
F95	2	3	2	2	1	2	2	2	2	2	2	2
F96	2	3	1	2	2	2	2	2	2	2	2	2
F97	2	3	1	2	2	2	1	2	2	2	2	2
F98	2	3	1	2	2	2	2	2	2	2	2	2
F99	2	3	1	2	1	2	1	2	2	2	1	1
F100	2	3	1	2	2	2	1	2	2	1	2	2
F101	2	3	1	2	2	2	2	2	2	2	2	2
F102	2	3	2	2	2	2	2	2	2	2	2	2
F103	2	3	1	2	2	2	2	2	2	2	2	2
F104	2	3	2	2	1	2	2	2	2	2	2	2
F105	2	3	2	2	2	2	2	1	1	2	2	2
F106	2	3	2	2	1	2	2	2	1	2	2	2
F107	2	3	2	2	1	2	2	2	2	1	2	2
F108	2	3	2	2	1	2	2	2	2	2	2	2
F109	2	3	1	2	2	2	2	2	2	2	2	1
F110	2	3	1	2	2	2	1	1	2	2	2	2
F111	2	3	1	2	1	2	2	2	2	2	2	2
F112	2	3	2	2	1	2	2	2	2	2	2	2
F113	2	3	2	2	2	2	2	2	1	2	2	2
F114	2	3	1	2	2	2	2	2	1	2	2	2
F115	2	3	1	2	2	2	1	2	1	2	2	2
F116	2	3	1	2	2	2	2	2	1	1	2	2
F117	2	3	1	2	2	2	2	1	2	1	1	2
F118	2	3	2	2	1	2	2	2	2	2	2	2
F119	2	3	2	2	2	2	2	1	2	2	2	2
F120	2	3	2	2	2	2	2	2	2	2	2	1
F121	2	4	1	2	2	2	1	2	2	1	2	2
F122	2	4	2	2	1	2	1	2	2	2	2	1
F123	2	4	2	2	2	2	1	2	2	2	2	1
F124	2	4	1	2	2	2	2	2	2	2	2	2
F125	2	4	2	2	2	2	1	2	2	2	2	1
F126	2	4	1	2	2	2	2	2	2	2	2	2
F127	2	4	2	2	2	2	2	2	2	2	1	1
F128	2	4	1	2	2	2	2	2	2	1	2	2
F129	2	5	2	2	2	2	1	2	2	2	2	2
F130	1	5	1	2	2	2	1	2	2	2	2	2
F131	1	5	1	2	1	2	2	2	2	2	2	2
F132	2	5	2	2	2	2	2	2	1	2	2	2
F133	1	5	2	2	2	2	2	2	2	2	2	2
F134	2	5	1	2	2	2	1	2	1	2	2	2
F135	2	5	1	2	2	2	2	2	1	2	2	1
F136	1	5	1	2	2	2	2	2	2	2	2	2
F137	2	5	1	2	2	2	2	2	1	2	2	2
F138	2	5	2	2	2	2	2	2	1	2	2	1
F139	2	5	1	2	2	2	2	2	2	2	2	2
F140	2	5	2	2	2	2	2	2	2	2	2	2
F141	2	5	2	2	1	2	2	2	2	2	2	2
F142	2	5	2	2	2	2	2	2	2	2	2	1
F143	1	5	2	2	2	2	2	2	2	2	1	2
F144	2	5	1	2	2	2	2	2	1	2	2	2
F145	2	5	1	2	2	2	1	2	1	1	2	2
F146	2	5	1	2	2	2	1	2	2	2	2	2
F147	2	5	2	2	2	2	1	2	1	2	2	1
F148	2	5	1	2	2	2	2	2	2	2	2	2
F149	2	5	1	2	2	2	2	2	2	2	2	2
F150	2	5	1	2	2	2	2	2	2	2	2	2
F151	2	5	1	2	2	2	2	2	2	2	2	2
F152	2	5	1	2	2	2	2	2	2	2	2	2
F153	2	5	2	2	2	2	2	2	1	2	2	2
F154	2	5	2	2	2	2	2	2	1	2	2	2
F155	2	5	1	2	2	2	2	2	1	2	2	2
F156	2	5	1	2	2	2	2	2	1	2	2	2
F157	2	5	2	2	2	2	2	2	2	2	2	2
F158	1	5	2	2	2	2	2	2	1	2	2	2
F159	2	5	2	2	2	2	2	2	2	2	2	2
F160	2	5	1	2	1	2	2	2	2	1	2	2
F161	2	5	1	2	1	2	1	2	2	2	2	1
F162	2	5	1	2	2	2	1	2	2	2	2	1
F163	2	5	2	2	2	2	2	2	2	2	2	1
F164	2	5	1	2	1	2	2	2	2	2	2	2
F165	2	5	2	2	1	2	2	2	2	2	2	2
F166	2	5	2	2	2	2	2	2	2	2	2	2
F167	2	5	1	2	1	2	2	2	2	2	2	2
F168	2	6	1	2	2	2	2	2	2	2	2	2
F169	2	6	2	2	2	2	2	2	2	1	1	1
F170	2	6	2	2	2	2	2	2	2	1	2	2
F171	2	6	2	2	2	2	2	2	2	2	2	2
F172	2	6	1	2	2	2	2	2	2	2	2	2
F173	2	6	1	2	2	2	2	2	2	2	2	2
F174	2	6	1	2	2	2	2	2	2	2	2	2
F175	2	6	1	2	2	2	2	2	2	2	2	2
F176	1	6	1	2	2	2	1	2	2	2	2	2
F177	2	6	2	2	2	2	2	2	2	2	2	2
F178	2	6	1	2	2	2	2	2	2	2	2	2
F179	2	7	1	2	1	2	2	2	2	2	2	2
F180	2	7	1	2	1	2	2	2	2	2	2	2
F181	2	7	1	2	2	2	2	2	2	2	2	2
F182	2	7	2	2	1	2	2	2	2	2	2	2
F183	1	7	2	2	2	2	2	2	2	2	2	2
F184	2	7	2	2	2	2	2	2	2	2	2	2
F185	2	7	1	2	2	2	1	2	2	2	2	2
F186	2	7	2	2	2	2	2	2	2	2	2	2
F187	2	7	1	2	2	2	2	2	2	2	2	2
F188	1	7	1	2	1	2	2	2	2	2	2	2
F189	1	7	2	2	2	2	1	2	2	2	2	1
F190	2	7	1	2	2	2	2	2	2	2	1	1
F191	1	7	2	2	2	2	2	2	2	2	1	1
F192	2	7	1	2	2	2	2	2	2	2	2	2
F193	1	7	2	2	2	2	2	2	2	2	2	1
F194	2	7	1	2	2	2	2	2	2	2	2	2
F195	2	7	1	2	2	2	2	2	2	2	1	1
F196	2	7	1	2	2	2	2	2	2	2	2	1
F197	2	7	1	2	2	2	2	2	2	2	2	2
F198	2	7	1	2	1	2	2	2	2	2	2	2
F199	2	7	2	2	2	2	2	2	2	2	2	1
F200	2	7	2	2	2	2	2	2	2	2	2	2
F201	2	7	1	2	2	2	2	2	2	2	2	2
F202	1	7	2	2	2	2	2	2	2	1	2	2
F203	2	7	2	2	2	2	2	2	2	2	2	2
F204	2	7	1	2	2	2	2	2	2	2	1	2
F205	2	7	2	2	1	2	2	2	2	2	2	2
F206	2	7	2	2	1	2	2	2	2	2	2	2
F207	2	7	1	2	2	2	1	2	2	2	2	2
F208	2	7	2	2	1	2	2	2	2	2	2	2
F209	2	7	1	2	2	2	1	2	2	2	2	2
F210	2	7	1	2	2	2	2	2	2	1	2	2
F211	2	7	2	2	2	2	2	2	1	2	2	2
F212	2	7	2	2	2	2	2	2	1	1	2	2
F213	2	8	1	2	2	2	2	2	1	2	2	2
F214	2	8	2	2	2	2	2	2	2	2	2	2
F215	2	8	2	2	1	2	2	2	2	2	2	2
F216	2	8	1	2	1	2	2	2	2	2	2	2
F217	2	8	2	2	2	2	2	2	2	2	2	2
F218	2	8	2	2	1	2	2	2	2	2	2	2
F219	2	8	1	2	1	2	2	2	2	2	2	1
F220	2	8	2	2	2	2	2	2	2	2	2	2
F221	2	8	1	2	2	2	2	2	2	2	2	2
F222	2	8	2	2	2	2	2	2	1	2	2	2
F223	2	8	2	2	1	2	2	2	2	2	2	2
F224	2	8	1	2	1	2	2	2	2	2	2	2
F225	2	8	1	2	1	2	2	2	1	2	2	2
F226	2	8	2	2	2	2	2	2	2	2	2	2
F227	2	8	1	2	2	2	2	2	1	2	2	1
F228	2	8	1	2	2	2	2	2	2	2	2	2
F229	2	8	2	2	2	2	2	2	2	2	2	2
F230	2	8	1	2	1	2	2	2	2	2	2	2
F231	2	8	2	2	2	2	2	2	2	2	2	2
F232	2	8	1	2	1	2	2	2	2	2	1	1
F233	2	8	1	2	2	2	2	2	2	2	2	2
F234	2	8	1	2	2	2	2	2	2	2	2	2
F235	2	8	1	2	2	2	2	2	2	2	2	2
F236	2	8	2	2	2	2	2	2	2	2	2	2
F237	2	8	2	2	2	2	2	2	2	2	2	2
F238	2	8	2	2	2	2	2	2	2	2	2	2

## Sheet: Key
Sample	cElisa result	Region	Sex	Breed	Age	Neurological signs	Respiratory signs	Enteric signs	Pyrexia (>39.2°C)	Weight loss	Abdominal enlargement	Lymphadenopathy
	1=Positive	1=Khomas	1=Male	1=Pure	1=<1year	1=Yes	1=Yes	1=Yes	1=Yes	1=Yes	1=Yes	1=Yes
	2=Negative	2=Erongo	2=Female	2=Mixed	2=>1year	2=No	2=No	2=No	2=No	2=No	2=No	2=No
		3=Omaheke
		4=Kunene
		5=Kavango
		6=Otjozondjupa
		7=Hardap
		8=Karas
